# Supplementary material for: Different Ability of Multidrug-Resistant and -Sensitive Counterpart Cells to Release and Capture Extracellular Vesicles
Source: Cells. 2021 Oct 26;10(11):2886. doi: 10.3390/cells10112886 (PMC8616370; doi:10.3390/cells10112886)
Supplement: Supplementary file 1 [file cells-10-02886-s001.zip]

Archive with 1 entries (1 files):
- cells-1429213-supplementary.pdf
